# Supplementary material for: The Composition of Volatile Organic Compounds Correlates with the Genetic Variability Within the Calypogeia sphagnicola Species Complex (Marchantiophyta, Calypogeiaceae)
Source: Molecules. 2025 Sep 7;30(17):3642. doi: 10.3390/molecules30173642 (PMC12430087; doi:10.3390/molecules30173642)
Supplement: Supplementary file 1 [file molecules-30-03642-s001.zip]

Archive with 1 entries (1 files):
- molecules-3783057-supplementary.pdf
